# Supplementary material for: Structural Causes of Brittleness Changes in Aluminosilicate Glasses with Different Cooling Rates
Source: Materials (Basel). 2024 Mar 31;17(7):1595. doi: 10.3390/ma17071595 (PMC11012692; doi:10.3390/ma17071595)
Supplement: Supplementary file 1 [file materials-17-01595-s001.zip]

Archive with 1 entries (1 files):
- materials-2913454-supplementary.pdf
